# Supplementary material for: A derived honey bee stock confers resistance to Varroa destructor and associated viral transmission
Source: Sci Rep. 2022 Apr 7;12:4852. doi: 10.1038/s41598-022-08643-w (PMC8989980; doi:10.1038/s41598-022-08643-w)
Supplement: Supplementary file 2 — Supplementary Tables. [file 41598_2022_8643_MOESM2_ESM.xlsx]

## Sheet: Colony Data
ColonyID	Stock	Migrationroute	MiteTreatment	MayFrames	MayVarroa	JuneFrames	JuneVarroa	SeptemberFrames	HoneyWeight	SeptVarroa	OctoberFrames	OctoberVarroa	DecDead	FebDead	FebruaryFrames	FebrVarroa	Supersedure	BroodNectarPollen.JuneBroodTotal	BroodNectarPollen.JunePollentotal	BroodNectarPollen.JunenectarTotal	BroodNectarPollen.September.SeptBroodtotal	BroodNectarPollen.September.Septpollentotal	BroodNectarPollen.September.septnectartotal	BroodNectarPollen.December.Octtotalbrood	BroodNectarPollen.December.OctTotalpollen	BroodNectarPollen.December.Octtotalnectar	BroodNectarPollen.Febraury.Febbroodtotal	BroodNectarPollen.Febraury.febpollentotal	BroodNectarPollen.Febraury.febnectartotal	JuneVgMCCtmean	JuneVgMCΔCt	JuneLogBQCV	JuneLogCBPV	JuneLogDWV1	JuneLogVDV1	SeptLogBQCV	SeptLogCBPV	SeptLogDWV1	SeptLogVDV1	DecLogBQCV	DecLogCBPV	DecLogDWV1	DecLogVDV1	FebLogBQCV	FebLogCBPV	FebLogDWV1	FebLogVDV1	SQRTSeptLogVDV1Adjusted
1	2	1	1	6	0.420168	4	0	14	58	0			1	2	0		1	0	50	530	470	250	1220	0	0	0
2	2	1	1	4	6.15836	8	1.85759	9	48	1.30548	5	0	0	1	2	0	0	770	0	680	350	20	1450	20	0	1550	80	60	960
3	2	1	1	5	1.71306	5	0.840336	6	30.5	0.42735	3	0	0	1	3	0	0	510	90	710	230	210	700	70	10	860	120	40	290
4	2	1	1	3	0	9	0.341297	9	35	0.628931	3	0.4	0	1	4	0	0	460	40	820	540	120	690	60	30	570	130	200	130	30.4633	-5.51667	7.42676	5.52721	4.20657	6.29813	6.48379	6.72864	7.13753	7.72605	7.54489	8.35523	6.10873	7.8322	9.04999	8.14455	5.76716	4.43338	1.73607
5	2	1	1	3	0.34965	8	0		5				1	2	0		0	440	30	730	0	0	0	0	0	0
6	2	1	1	3	0.469484	4	3.82166	6	26	0.949367	3	0	0	1	3	0	0	220	70	150	500	160	1150	10	0	790	130	140	320
7	2	1	1	2.5	0.332226	7	0.849858	10	56.5	0.923077	4	0.332226	0	1	1	0	1	390	150	670	540	320	1250	130	240	1220	0	120	870			8.02453	4.91605	6.45234	0.612	8.81781	8.19579	7.27661	7.61275	6.51026	4.78794	6.89005	6.06644	5.01535	5.19221	7.61512	7.08507	1.7684
8	2	1	1	6	1.14943	10.5	0.821918	11	48	0.564972			1	2	0		0	570	10	810	170	190	380	0	0	0				33.225	2.555	5.78216	5.14191	4.46939	4.08737	7.93491	5.19031	7.92396	7.87711									1.69201
9	2	1	1	5	1.60256	8	0.622407	3	49	1.0582	5	0	0	1	5	0	0	480	80	630	170	90	1250	10	0	1960	160	160	1300
10	2	1	1	5	0.359712	12	0.292398	13	144	0.609756	6		0	1	13	0	0	240	100	1560	720	580	660	140	50	1960	230	160	1100			6.52656	5.18272	4.48882	7.15549	7.80609	2.1165	6.9422	7.07282					4.36158	2.1165	4.22804	3.55254	1.91499
11	2	1	1	5.5		11.5	1.0453	14	176	0.595238			1	2	0		0	510	100	1030	620	270	1520	0	0	0				30.3667	5.44	7.22208	8.24799	3.84761	0.612	6.29947	4.83254	8.27985	8.65689									1.4433
12	2	1	1	2.5	0	8	0	8	16.5	0.742574	3	0	0	1	2	0.26	0	400	20	390	480	50	190	40	0	810	80	70	520
13	2	1	1	4	3.125	9		7	51.5	0.996678	1		0	2	0		0	480	90	390	410	220	310	0	230	210	0	0	0
14	2	1	1	3	0								1	2	0		0				0	0	0	0	0	0
15	2	1	1	3	0	7	0.25641	15	133	0.421941	2	0	0	1	0		0	250	100	1030	740	610	930	0	270	1570	0	280	470	21.5733	-14.7033	6.98379	5.50348	4.15134	5.34177	7.18949	2.1165	0.752	6.23077	7.54489	8.42545	6.85323	7.02485					2.12349
16	2	1	1	6	1.7341	4	2.46154						1	2	0		0	0	70	900	0	0	0	0	0	0
17	2	1	1	4	2.07254	7	0	11	55.5	0.862069	2	0.4329	0	1	1		0	250	170	510	710	180	400	0	10	380	0	0	0
18	2	1	1	4	0.867052	8	0	11	128	0.253165	6	0	0	1	1.5	0.24	0	350	150	1610	580	470	1010	110	0	1830	0	40	760
19	2	1	1	3.5	0.263158	9	0	14	80.5	0.244499	13	0.322581	0	1	9	0	0	580	0	540	550	280	790	100	20	1050	280	190	730			6.22411	4.88663	7.81965	5.25297	8.90233	4.71202	7.09867	6.51656	5.96749	4.86101	6.01055	5.25603	4.95934	4.89138	4.88255	4.8988	2.0551
20	2	1	1	3.5	0.613497	11	0.615385	13	174.5	0	7	0	0	1	11	0	1	590	130	1080	520	560	820	120	340	1860	130	510	750			2.4074	8.49852	4.87028	0.612	5.68745	2.1165	5.59433	5.37953	6.14264	8.63139	4.84676	6.13789	8.37178	8.18061	7.26127	7.10854	2.31527
21	2	1	1	4.5	0.506329	11	0	15	140	0	7	0	0	1	11	0	0	490	170	890	620	340	900	130	30	1620	290	220	1080
22	2	1	1	4	0	7	0.325733	10	125.5	0.277008	3	1.76211	0	2	0		0	320	20	990	400	220	1010	10	10	1030	0	0	220	23.67	-10.03	8.92881	8.12652	7.36968	0.612	8.35548	4.90229	6.63847	7.23	7.31576	8.30208	8.20724	8.39254					1.8735
23	2	1	1	3	2.77778	9.5	1.44509		4.5	0			1	2	0		0	400	10	1110	0	0	0	0	0	0
24	2	1	1	6	0	13	0.265957	14	134.5	0	4	0	0	1	2	0	0	330	180	1670	780	480	985	60	120	1500	140	130	610
25	2	1	1	5.5	0	9	0.704225	13	74	0.268097	9	0	0	1	7	0	0	520	0	630	420	180	950	70	10	1890	250	150	980
26	2	1	1	6	1.5444	7.5	0.346021	10		0.595238			1	2	0		0	360	110	960	290	380	630	0	0	0				32.5467	-1.51333	7.68848	8.23375	0.752	5.37035
27	2	1	1	4	0	8.5	1.31579				7	0	0	1	2	0	0	370	20	820	0	0	0	100	100	1040	200	40	310
28	2	1	1	2.5	0.526316	3	0.925926	2		0			1	2	0		0	90	80	150	110	100	690	0	0	0
29	2	1	1	2.5	0.645161	9	0.60241	14	83.5	1.29032	6	0	0	1	1	0	0	440	180	960	400	300	1490	60	10	1630	30	50	1080			5.35242	4.83064	7.36968	6.89931					7.2231	5.51867	7.1181	5.48772	9.67728	8.46341	7.22241	8.17004
30	2	1	1	3	0.333333	9	0.589971	11	41.5	2.13777	4	0.320513	0	1	7	0	0	440	0	850	550	230	580	10	0	1370	170	110	860
31	2	1	1	3	0.683371	11	0.403226	16	177	0.411523	7	0	0	1	8	0	0	510	90	850	330	290	1480	140	160	1570	240	200	940	31.9067	-4.06	5.35445	5.27809	7.81249	7.18203	7.2954	5.0138	8.51813	8.63444	0.5245	8.26887	0.752	2.79214	7.83206	5.05603	3.97442	7.42393	1.45105
32	2	1	1	2.5	0.796813	10	0.421941	6		0.2849			1	2	0		0	330	0	650	220	90	220	0	0	0
33	2	1	1	4	0.993377	10	0.201613	13	140.5	3.26797	2	0	0	1	3.5	0	0	550	160	720	500	480	700	110	10	710	80	110	240			7.01434	2.1165	3.99692	5.71635	8.19051	9.36401	7.67341	8.54564	4.97054	8.59817	7.39627	8.01592	6.10904	4.17061	0.752	3.78321	1.48134
34	2	1	1	7	0.4329	8	0.882353	15	149.5	0	6	0	0	1	11	0	0	390	50	1060	880	150	1280	130	90	1900	350	280	850
35	2	1	1	3.5	0.361011	8	0.683371	7	63	0.555556	4		0	1	2	0	0	420	100	650	220	160	1190	50	50	1650	10	100	840
36	2	1	1	7	0	10.5	0.767263		16				1	2	0		0	250	90	1360	0	0	0	0	0	0
37	2	1	1	3	0	9	0.197628	8	67	0	6	0	0	1	4	0.9	1	610	20	410	200	550	890	100	30	1290	10	210	650
38	2	1	1	4	0.331126	11	1.00756	13	122	0.293255	4	0	0	1	9	0	0	430	60	380	430	680	550	120	0	1600	210	210	790
41	2	1	2	6	2.46305	10.5	1.15274	11	160	6.37681			1	2	0		0	510	280	920	440	470	1550	0	0	0
42	2	1	2	6	0.44843	8	1.17302	20	161	4.91228	4	0	0	1	2.5	0	0	470	130	1020	780	460	1100	100	80	1800	60	70	1250			6.22411	8.48144	7.83806	3.85364	8.56628	5.13005	7.45558	7.42087	7.08257	5.10775	6.70801	6.45838	6.20273	5.24393	7.91578	5.1162	1.82185
43	2	1	2	5	1.17647	12	0.294118	7	144	18.7943			1	2	0		0	610	200	830	450	830	840	0	0	0
44	2	1	2	4	0.406504	10	1.34048	14	109	0.96463	6	0	0	1	12	0	0	460	90	1330	720	290	1940	130	100	2240	270	260	1230	30.0633	-5.43333	8.0011	8.78607	7.91885	7.17795	7.63756	5.0845	7.86874	7.05649	6.67625	8.42071	5.94612	5.78576	5.51026	5.29802	7.4024	3.2688	1.91925
45	2	1	2	3.5	0	10	0.240964	14	161.5	1.09091	4	0.323625	0	1	2	0	0	520	80	430	660	350	1020	20	0	1120	90	120	580
46	2	1	2	5	2.66667	6	1.49626	10	22	3.66133	0.5	3.71622	0	2	0		0	230	10	110	310	60	570	10	0	350	0	0	100	21.3667	-7.65667	6.36973	5.11059	5.05743	7.11875					6.09784	5.4361	7.66932	7.6546
47	2	1	2	3		10	1.39373	11	108.5	2.24359	4	0	0	1	4	0	0	200	120	480	750	200	1440	110	50	1460	130	120	910
48	2	1	2	5	0	12	0.478469	11	132	5.78035	6	0	0	1	12	0.35	0	370	180	1660	640	760	1230	70	100	2100	310	310	1200			4.75873	5.48165	7.22548	7.44332					7.11414	5.12957	4.22804	6.54003	7.92982	4.98343	0.752	3.34637
49	2	1	2	4	1.8315	10	0	15	200	1.96078	6	0.332226	0	1	8	0	0	380	130	1350	660	1080	890	110	140	1270	260	260	560
50	2	1	2	3	0.524934	7	0.895522	8	40	1.07817	6	2.2508	0	1	2		0	440	0	610	390	10	610	30	0	890	90	50	350
51	2	1	2	4	0	6	0.75	13		2.93255	3	6.78851	0	1	5	2.3	0	370	0	550	540	110	1450	20	0	1320	50	20	1380			5.54997	5.11724	3.94988	6.52574					5.17421	5.06314	8.13565	8.67935	9.05508	5.30514	4.77824	6.13177
52	2	1	2	3	0.843882	10.5	0.515464	9	59.5	2.30415	6	4.11622	0	1	2	0	0	550	10	1110	540	280	1190	60	0	1850	20	20	1210
53	2	1	2	3	0	11	0	14	159	3.69318	8	0	0	1	4	0.31	0	640	310	910	850	600	180	110	180	1490	130	240	160
54	2	1	2	3	0	5	0.826446	5		0.934579	6	0.403226	0	1	3.5	0	0	420	30	370	170	410	790	120	0	770	130	50	170
55	2	1	2	3	0	6	0.294118	15	174	1.96078	2	0	0	1	1	0.3	0	570	90	530	710	530	440	90	110	1190	50	100	580
56	2	1	2	3	0	8	1.76991	10	35.5	4.375			1	2	0		0	480	30	380	450	100	700	0	0	0
57	2	1	2	4	0	6	0	13	157.5	1.86567	3	0	0	1	2.5	0.31	0	230	40	540	340	500	1140	170	100	1760	80	130	1030
58	2	1	2	5.5	4.58716	10	0.626959	12	133.5	1.47059	6	0	0	1	3	0	0	580	120	950	560	340	860	130	10	1710	100	130	670
59	2	1	2	2.5	1.17188	9	1.17647	13	33.5	4.24242			1	2	0		0	340	140	730	470	260	380	0	0	0
60	2	1	2	4.5	1.98413	10.5	0.289017	12	39.5	0.797872	7	0	0	1	3	0	0	580	10	1280	520	140	1200	80	0	1790	150	180	910
61	2	1	2	4	0.714286	11	0.600601	7	33	2.05479	2	1.32013	0	1	4	0.28	0	450	50	860	300	90	810	40	0	990	90	80	690
62	2	1	2	4	1.72414	6	3.87097	12	20	8.76404			1	2	0		0	440	0	260	270	90	450	0	0	0
63	2	1	2	6	1.93798	6	0.597015	13	30.5	2.34742			1	2	0		0	510	0	655	420	250	790	0	0	0				40	10.29	7.44407	5.18746	4.31395	7.13712	7.95426	5.07026	7.47603	7.3729									1.83497
64	2	1	2	5	0.338983	6	2.51799						1	2	0		0	0	290	950	0	0	0	0	0	0
65	2	1	2	4	3.64964	6.5	2.14067	12	52.5	10.8046			1	2	0		0	420	85	710	440	180	790	0	0	0
66	2	1	2	3.5	0	5.5	0.634921	8	15.5	5.07726			1	2	0		0	320	0	220	240	70	580	0	0	0
67	2	1	2	3	1.61812	9	1.22699	11	7	9.15842			1	2	0		0	450	0	440	310	150	1060	0	0	0
68	2	1	2	3	0.689655	4.5	1.5625	10	2.5	3.46232			1	2	0		0	290	80	60	390	110	1180	0	0	0				35.4333	4.18333	7.94204	5.10965	3.78932	7.95876	8.51027	2.1165	6.71517	8.09145									1.62744
69	2	1	2	4	0.42735	16	0.859599	10	118	2.02429	4	2.31788	0	1	4	0	0	500	200	1010	500	470	690	50	10	1120	200	90	650
70	2	1	2	2		7	0	11	21	4.65632			1	2	0		0	290	80	660	320	300	610	0	0	0
71	2	1	2	3.5	0.30581	13	0	14	72.5	2.76382	4	3.05344	0	1	8	0.73	0	570	90	1060	500	420	910	90	80	1580	130	110	1110
72	2	1	2	4	0.297619	12	0.773196	6	28.5	3.93519			1	2	0		0	470	140	860	0	290	1070	0	0	0
73	2	1	2	5	0.537634	12.5	0.668896	13	122.5	4.12371			1	2	0		0	480	110	750	540	510	1050	0	0	0
74	2	1	2	5	2.12766	6	1.92308	15	136	1.95531	4	0	0	1	4.5	0	0	260	105	450	500	625	460	130	160	880	200	130	580			6.29132	5.10395	7.81863	3.66379	7.78318	5.18414	7.79511	8.55024	4.7292	8.21762	6.66199	7.27695	10.0612	8.50517	5.26707	7.06261	1.47979
75	2	1	2	3	2.77778	9	2.1097	8	128	7.39645	2	0.246914	0	1	0	0	0	410	150	1100	370	690	710	0	90	540	0	140	280
76	2	1	2	3.5	0	5	0	8	14	1.04167	4	1.83727	0	1	2	0	0	290	0	510	400	50	340	0	0	1130	130	130	500
77	2	1	2	3	0	5	0	14	55	0.277008	3	0.771208	0	1	9.5	0	0	190	70	90	630	170	600	30	0	1320	180	160	420
78	2	1	2	2.5	0	5	0.369004	11	92	1.24224	4	0.37594	0	1	8	0.24	0	340	110	290	40	690	790	50	0	1240	280	40	370
81	2	2	1	5.5		8	0.268817	13	126	0.302115	3	0	0	2	0		0	590	30	770	190	550	1000	0	60	915	0	0	0	22.7333	-6.6	7.73125	5.30087	4.07669	3.88732	7.01536	5.14381	5.88374	7.84751	5.44305	8.51371	5.45422	5.83271					1.70073
82	2	2	1	3	0.641026	9	0	8	92.5	0.243309	3	0	0	1	6	0	0	490	40	850	400	400	700	20	70	1180	250	100	640
83	2	2	1	5	0	9	0	9	45.5	0.25974	6	0	0	1	4	0	0	430	140	1020	310	280	1220	20	60	1680	40	120	1040
84	2	2	1	5	0.333333	9	3.66972	10	86.5	1.36612	11	0	0	1	7	0	1	430	0	1200	210	170	1450	0	140	1870	220	200	1170			7.51943	5.38675	8.74414	7.42291	8.36669	4.88378	7.86158	8.56197	5.35853	5.27382	8.21133	8.60688	7.96852	4.94832	7.41979	7.45455	1.47581
85	2	2	1	6	0.411523	11	0.737101	9	131	2.95082			1	2	0		0	280	40	1030	350	260	840	0	0	0
86	2	2	1	4	0	10	0.507614	11	103	0.952381	2	0	0	2	0		0	290	110	780	450	570	530	70	0	630	0	0	0	23.7767	-9.53333	6.22106	8.68738	7.8759	7.14018	8.26383	2.1165	8.33507	7.90262	7.58053	2.1165	5.43172	5.51018					1.68445
87	2	2	1	5.5	0.829876	8	1.27796						1	2	0		0	670	60	900	0	0	0	0	0	0
88	2	2	1	3.5	0			12	77	0.531915	7	0	0	1	7	0	0				680	240	1190	0	10	2310	200	160	1240			6.62737	8.27646	4.32724	7.09732	7.02554	4.74238	6.98618	7.16366	5.8514	8.5232	6.60779	6.22975	9.6671	5.1571	4.0184	7.40862	1.89112
89	2	2	1	3.5	0.34965	11		14	119	0	11	0	0	1	6		0	530	60	1000	40	620	1310	30	50	1990	110	310	1550
90	2	2	1	3	0	9	1.09589						1	2	0		0	10	270	970	0	0	0	0	0	0
91	2	2	1	3.5		7.5	0.607903	10	49	1.75439	4	0	0	2	0		0	370	40	550	490	360	1200	50	0	630	0	0	0
92	2	2	1	6	0.862069	7	0.355872	12	187.5	2.7027	7	0	0	1	8	0	0	530	160	1010	850	590	640	40	150	2070	540	420	1100
93	2	2	1	6.5	0.34965	8.5	1.59236	10	31.5	1.82482	5	0	0	2	0		0	350	50	840	380	120	920	10	0	1030	0	0	0
94	2	2	1	3.5	0	8	0	7	51	0	3	0	0	1	3	0	0	360	60	580	570	400	290	90	0	1070	190	80	880
95	2	2	1	3.5	0.766284	10	1.12045	14	16	0.892857	8	0	0	1	2	0	0	430	50	1060	500	160	1460	0	0	1960	240	120	950
96	2	2	1	3	0	4	0	3	32				1	2	0		0	430	80	505	0	150	1650	0	0	0
97	2	2	1	4	0	11	0	14	130.5	1.06762	9	0	0	1	10	0	0	500	60	600	755	110	240	80	20	1810	330	300	1070
98	2	2	1	4		9	0.292398	12	106	0	9	0	0	1	8	0	0	510	125	960	250	400	1350	90	90	1470	310	440	1000
99	2	2	1	3.5	0.49505	9	0	18	125.5	0	9	0	0	1	11	0	0	600	230	960	520	440	700	20	120	1800	430	550	900			4.95934	8.42545	4.00919	7.23817	5.07339	4.88948	4.64529	7.07486	5.10089	5.41522	4.52871	4.72325	7.83817	8.87338	2.56672	7.02995	1.91446
100	2	2	1	3	1.52672	5	1.71149	4		0			1	2	0		0	220	80	580	70	70	370	0	0	0
101	2	2	1	2		10	0.735294	10	125	0	5	0	0	1	2	0.27	0	440	220	420	260	390	510	80	220	950	80	200	430
102	2	2	1	6.5	0.796813	11	0.831025	9	133.5	2.25	6	0	0	1	1	0	0	650	130	920	350	310	420	10	0	1400	160	140	800
103	2	2	1	4	0.881057	15	0	14	203.5	0.867052	10	0	0	1	9	0	0	420	360	890	240	790	820	110	350	2280	250	250	1430
104	2	2	1	3.5	0	5	0.692841						1	2	0		0	550	50	690	0	0	0	0	0	0
105	2	2	1	5	0	7	0.791557		35.5				1	2	0		0	120	160	1030	0	0	0	0	0	0
106	2	2	1	4	0	6	0.70922	13	63	0	7	0	0	1	9	0	0	410	40	1200	260	610	1450	90	230	2180	300	290	1700
107	2	2	1	4	0.273973	8		16	125	1.42857	12	0	0	1	12	0	0	310	70	360	500	320	1500	50	50	2670	280	270	1870
108	2	2	1	6	1.40187	4	0.225225						1	2	0		0	240	230	330	0	0	0	0	0	0
109	2	2	1	4	2.30548	10	1.6129	14	159.5	0	9	0	0	1	13	0	0	360	80	860	480	530	910	90	0	1860	380	350	1280
110	2	2	1	4	0.626305	9	0.874636	10	81	0.636943	4	0	0	2	0		0	430	80	1090	570	370	320	20	0	1490	0	0	0	26.02	-4.10333	5.68847	8.53364	7.49955	9.21112	7.28827	5.33076	7.33388	8.13227	4.3626	4.90751	4.49087	6.24608					1.61485
111	2	2	1	4	4.12371	6	0.706714	11	35.5	0.78329	6	0	0	1	2	0	0	400	30	710	490	120	420	0	0	900	110	90	420
112	2	2	1	4	0	10	1.44928	13	22.5	2.18818	5	0	0	1	4	0	0	320	20	1180	450	210	1230	10	0	1230	110	240	510	30.6867	0.4	6.58256	8.13221	3.64001	7.1361	8.47463	5.07264	7.47297	7.68012	4.90741	8.68833	6.65074	7.60153	8.14978	2.1165	7.76033	4.09554	1.74925
113	2	2	1	3	0	13	0	16	119	0.282486	11	0	0	1	9	0	0	310	130	850	450	1030	890	170	150	2030	220	120	1120	26.5667	-5.9	5.36871	8.73198	6.58018	2.82276	8.32901	5.57418	6.44621	7.33207	6.75874	8.48714	4.97561	6.0593	7.94611	2.1165	7.87692	3.25246	1.84606
114	2	2	1	4	2.23642	12	0.817439	14	46.5	2.06897	8	0	0	1	2	0	0	270	30	550	340	130	550	0	0	960	90	290	400
115	2	2	1	5	0.332226	12	0.30303	7	42	0.914634	15	0	0	1	11	0	0	580	150	680	160	160	1270	60	55	2250	390	280	1230
116	2	2	1	5	1.75439	10	2.8169	13	113.5	1.67131	3	0	0	1	2	0	0	640	60	910	280	300	780	0	0	1020	100	70	680
117	2	2	1	4	0	4	1.87166	12	10	0.877193	5	0	0	1	3	0	1	330	20	990	380	170	1210	10	30	1200	250	120	860			7.61719	8.53648	5.46547	7.10956	8.57137	5.19411	5.16685	8.64056	6.51943	8.69402	7.30832	7.37902	4.65486	8.52035	4.06749	4.36499	1.44894
118	2	2	1	4.5	0	7	1.41176	9	41.5	0.621118			1	2	0		0	360	50	310	210	120	550	0	0	0				27.8867	-5.6	6.70069	4.98912	4.66472	7.59846	8.53573	4.85531	5.02572	7.70818									1.74121
121	2	2	2	3.5	3.15789	11	0.941176	11	108	12.5234			1	2	0		0	480	20	1410	580	440	890	0	0	0
122	2	2	2	3	0	9	0.328947	9	89	0.714286	11	1.22699	0	1	3	0.28	0	470	0	670	640	330	540	110	35	1460	250	110	800
123	2	2	2	3	0	5.5	0.831025	13	16	0.895522	10	2.77778	0	2	0		0	500	50	580	350	200	1520	60	50	1980	0	0	0
124	2	2	2	3.5	0.273224	6	0	14	39.5	0	9	0	0	1	9	0	0	290	0	400	560	250	750	50	40	1540	270	260	810
125	2	2	2	3	0	4.5	0	7	24.5	0.576369			1	2	0		0	6.12069	20	90	500	120	760	0	0	0
126	2	2	2	3.5	1.54639	8	0.3663	12	107	2.1978	10	0	0	1	4	0	0	250	60	630	700	310	1360	160	90	1630	330	380	1190
127	2	2	2	3	0	6	0	15	131.5	2.64317	8	0	0	1	2	0	0	190	100	405	830	880	810	60	370	1060	100	310	1030			4.73429	8.31727	7.82579	3.78729	7.93084	4.99482	4.74347	6.06338	3.99091	5.41428	6.02794	5.11722	9.80254	8.30778	7.32366	4.63343	2.16255
128	2	2	2	3	0	11	0	18	129.5	3.9604	10	0	0	1	4	0	0	260	280	760	740	550	860	60	100	1800	270	120	740	30.1133	-8.63333	5.01739	7.4309	4.34872	0.612	8.31577	2.1165	5.79579	7.42903	7.00415	8.67789	7.92089	7.19122	9.05508	8.48809	7.30627	6.32467	1.81961
129	2	2	2	5	0	8	0.241546	10	44	2.14133	3	2.1148	0	2	0		0	470	100	780	350	190	920	10	50	1410	0	0	0	27.8533	-6.89	6.75874	8.70825	4.52666	5.63572	8.85854	4.72862	4.05394	6.56555	7.80609	4.87809	9.81385	6.12207					2.04315
130	2	2	2	4.5	0	8	0.447427	13	71	2.63158	5	4.81928	0	2	0		0	320	120	720	350	170	730	100	50	1030	0	0	0
131	2	2	2	3.5	1.24481	6	0	12	89.5	7.37705			1	2	0		0	480	20	680	410	430	360	0	0	0
132	2	2	2	4	0	9	0.630915	16	108	1.52284	15	1.8617	0	1	5	1.02	0	565	60	570	650	380	820	30	10	2170	210	60	980
133	2	2	2	3	0	4	1.16959	9	7.5	1.33333			1	2	0		0	310	0	340	510	70	350	0	0	0
134	2	2	2	3	0.784314	8.5	2.29008	12	44.5	5.8651	6	0	0	1	7	0	0	440	40	930	370	190	1130	10	0	1020	190	100	770			6.42676	4.97963	4.3661	0.612	7.51739	4.64464	0.752	7.32595	6.55813	4.84772	4.29452	8.10982	4.63449	5.28142	3.60831	3.674	1.84772
135	2	2	2	4	0	8.5	0.70922	16	67	5.48246			1	2	0		0	540	40	620	710	320	720	0	0	0
136	2	2	2	4	1.33333	11.5	0.597015	9	77	2.35294	2	0	0	1	6	0	0	540	70	1060	570	280	900	0	30	1660	180	270	1150
137	2	2	2	4	0	7	1.02564	12	49	1.00334			1	2	0		0	250	20	860	540	350	820	0	0	0				30.46	-7.19	7.2455	7.336	4.02709	7.24327	8.58461	2.1165	7.98328	7.67603									1.75042
138	2	2	2	5	0	11	0	18	130.5	4.30108	8	0	0	1	11	0	0	230	100	2260	510	750	870	70	200	1850	500	260	920			5.84122	8.30588	7.9393	3.71993	7.88094	5.13859	6.87726	7.69032	7.25976	8.45202	7.56194	7.01362	7.43287	2.1165	3.89977	3.74749	1.74633
140	2	2	2	8	0.341297	12	0.428266	8	102.5	4.18994	6	1.77305	0	1	4	0.82	0	520	90	880	210	370	1170	60	10	1520	280	100	850
141	2	2	2	7	0.83682	12	1.08992	11	95.5	1.53173	3	5.64972	0	2	0		0	600	110	890	420	190	1220	0	0	2250	0	0	0	29.6967	-3.57333	7.28114	2.1165	5.11674	3.40863	8.24652	5.14856	8.83516	8.50175	7.49499	5.08972	8.54881	8.03225					1.49608
142	2	2	2	4	0	6	1.23457	4	4	2.23881			1	2	0		0	450	0	710	0	10	1080	0	0	0
143	2	2	2	4	0	5	0.261097	8	23	1.67064			1	2	0		0	180	0	290	160	50	50	0	0	0
144	2	2	2	3.5	0	5	1.35593	9	25.5	1.56863	7	1.63934	0	1	3	1.26	0	250	10	970	410	190	780	10	0	1830	160	120	900
145	2	2	2	2	1.3245	8	0	13	61.5	0.995025	8	2.39521	0	1	6	0.83	0	290	50	180	530	200	730	0	0	1930	260	210	1320
146	2	2	2	4.5	0	10.5	1.90736	14	69.5	1.85676	2	0	0	2	0		0	470	140	700	450	250	810	0	10	280	0	0	0
147	2	2	2	4	2.20588	5.5	1.0101	11	50.5	2.84698			1	2	0		0	370	40	670	470	40	490	0	0	0
148	2	2	2	3	0.31746	7	0.26455	13	58.5	1.2285	8	0	0	1	10	0	0	450	20	225	500	130	570	20	0	1570	260	135	740
149	2	2	2	5.5	0.3125	12	0.472813	8	111	2.17391			1	2	0		0	740	150	150	0	990	1020	0	0	0
150	2	2	2	2	0	6.5	0	14	47	1.55211			1	2	0		0	250	0	330	320	170	260	0	0	0				21.44	-2.60333	5.95833	8.16258	7.64989	0.612	5.78725	2.1165	7.13651	5.97254									2.18345
151	2	2	2	5	0	6	0.70922	8	56.2	3.66972	8	1.59744	0	1	8	0	0	310	100	460	50	400	700	0	0	1650	300	150	1050
152	2	2	2	5.5	0.738007	11	0.970874	10	105.5	1.53846	6	0.949367	0	1	7	0.29	0	520	80	400	420	470	530	60	100	1360	180	240	710	31.1333	-0.35	5.24142	4.47097	4.10737	5.83985	7.63145	4.95211	7.45456	6.71661	4.74956	8.78607	7.60489	7.28716	4.71291	2.1165	8.1694	4.69569	2.00584
153	2	2	2	3	1.94553	12	0.258398	16	120.5	2.57143	9	1.66205	0	1	2	0.88	1	560	30	880	790	320	630	70	0	2050	190	100	1060			6.87686	8.63423	5.83977	5.29992	7.17625	6.07525	7.74602	7.17897	4.28317	8.51845	7.72352	9.43873	4.99295	4.03538	0.752	4.17515	1.88707
154	2	2	2	3	0	7.5	0.285714	15	73	10.8696			1	2	0		0	430	120	550	380	330	790	0	0	0
155	2	2	2	3.5		10	0.664452	16	106	2.3622	8	0	0	1	10	0	0	380	160	1330	560	490	1110	130	110	1730	260	220	1410
156	2	2	2	5.5	0.716846	7		15	82.5	0.342466	6	0	0	1	6	0	0	380	30	950	550	550	720	70	0	1150	230	140	790							7.63043	5.86885	6.05964	8.03633	5.37482	8.46911	4.69643	6.35835	4.56321	5.10585	6.83482	5.33871	1.64428
157	2	2	2	5	0.653595	6	0.234192	14	79.5	1.29032	2	5.88235	0	2	0		0	320	50	660	580	250	510	40	70	1610	0	0	0
158	2	2	2	3	0	8	0	15	66	1.70648	11	0	0	1	7	0	0	190	60	270	560	550	760	140	130	1220	200	200	620			7.44306	3.86313	4.54303	5.86333	7.58562	5.77205	6.39917	6.75641	8.24754	4.93123	4.542	7.22286	4.89926	5.16991	4.18049	0.612	1.99589
161	2	3	2	5	0	13	1.11359	1					1	2	0		0	460	80	1000	20	10	10	0	0	0
162	2	3	2	4.5	0.431034	6	0.338983	5		0.837989	7	0.641026	0	1	2	0	0	520	110	870	290	300	310	0	60	1130	130	90	810
163	2	3	2	5	0	9	1.47601						1	2	0		0	610	70	1750	0	0	0	0	0	0
164	2	3	2	4	0	11	0.278552	9		0.283286	8	0.655738	0	1	5	0.31	0	530	140	490	470	260	200	100	90	1790	210	170	770
165	2	3	2	4.5	0.952381	11	0.2849	6		0	8	0.239808	0	1	4	0.88	0	630	120	1720	340	160	810	0	10	1070	150	210	860
166	2	3	2	2	1.51976	3	2.589						1	2	0		0	300	60	990	0	0	0	0	0	0
167	2	3	2	4	0	7	0	8		2.09205			1	2	0		0	260	75	570	350	190	580	0	0	0
168	2	3	2	4.5	0	6	1.0453	4		1.03806	4	0.464037	0	1	1	1.63	0	390	0	1100	180	100	130	0	0	320	10	50	50
169	2	3	2	2		7	0	7			10	1.13314	0	1	8	0	0	520	110	1290	460	210	30	40	0	1425	300	340	570
170	2	3	2	2		6	0.847458	6		1.39211	4	1.39665	0	1	3	0.24	0	550	30	460	380	110	120	20	0	1420	170	80	500
171	2	3	2	3	0	4	0.892857	2		4.93506	2	1.73267	0	1	1	0	1	310	80	510	90	20	50	0	0	420	5	20	210							4.84834	5.51012	5.48899	6.59515	7.35446	5.02329	4.27918	0.612	7.57137	6.07098	3.83534	0.612	2.03589
172	2	3	2	5.5	0.613497	7	0	4.5		0.456621	8	0.318471	0	1	3	0.28	0	440	430	680	390	30	60	10	10	1000	200	110	570
173	2	3	2	3.5	0.205761	7	0.772201	8		0.682594	7	0	0	1	8	2.1	0	620	200	930	580	150	170	90	0	1800	140	180	940
174	2	3	2	3	0.636943	6	0	2		0.78125	2	0.970874	0	2	0		1	460	30	980	130	40	100	0	0	140	0	0	100
175	2	3	2	3.5	0	11	0	3		0.444444	4	0.987654	0	2	0		0	640	130	1230	160	60	180	20	60	880	0	0	0
176	2	3	2	2	0.512821	7	0.314465	1		0.892857			1	2	0		0	430	60	490	70	10	40	0	0	0
177	2	3	2	2	1.54639	7	0	1		0.299401			1	2	0		0	600	140	1100	0	0	160	0	0	0
178	2	3	2	5	0.255102	6	0.288184	1		2	6	0	0	1	1	1.25	0	480	130	1210	110	10	380	0	0	630	30	30	100
179	2	3	2	4	0	7	1.45349	1		0.381679	3	0.458716	0	1	2	0.92	0	240	10	560	50	50	220	0	0	510	40	10	80
180	2	3	2	5	0.478469	4	1.26183	2		0.773196	3	0.581395	0	2	0		0	540	30	1110	170	30	110	0	80	480	0	0	0
181	2	3	2	4	0.683371	8	0.301205	4		0.275482	8	0.655738	0	1	1	0	0	640	130	1260	250	100	150	0	0	770	90	130	390
201	1	1	1	6	0	8	2.32558	4	87	8.7963			1	2	0		0	320	250	390	250	100	150	0	0	0										9.0449	5.50443	9.68499	9.73676									1.00162
202	1	1	1	5	0	8	14.0271						1	2	0		0	80	200	810	0	0	0	0	0	0
203	1	1	1	5	0	9	2.85714	11	80	13.2394			1	2	0		0	550	240	690	370	910	450	0	0	0						7.75976	2.1165	7.60284	6.30222	9.25976	5.06694	10.0849	9.95008									0.888775
204	1	1	1	4.5	0	9	2.12766	2	94	2.8	3	0.49505	0	1	2.5	0	0	380	120	620	10	300	930	30	360	180	170	400	60
205	1	1	1	3	0	5	0.292398						1	2	0		0	330	30	410	0	0	0	0	0	0
206	1	1	1	4	0	8	2.51256	17	44.5	3.49127	3	0	0	1	2.5	0	1	300	90	490	490	640	930	0	110	930	0	220	520			5.7516	8.16353	5.74261	5.13049	8.5174	5.22922	9.08776	8.89369	6.62839	4.33336	7.94748	3.39332	5.89112	8.11418	6.92175	5.45813	1.35879
207	1	1	1	4.5	0	10	0.314465	9	71	7.1599			1	2	0		0	270	130	1420	660	270	730	0	0	0
208	1	1	1	3.5	0	4	0.795756	10	51	2.71903	6	0	0	1	11	0	0	220	0	170	340	440	1460	50	0	1540	200	260	540	30.6833	-0.983333	6.32696	8.18251	7.92703	7.91181	8.38807	5.3915	8.56108	8.3609	4.71087	8.37516	5.9584	4.08227	5.29641	8.67789	3.17419	5.03047	1.54243
209	1	1	1	3	0	6	0	10	216.5	10.7527	4	0	0	1	4.5	0	0	350	50	380	360	300	990	100	160	580	140	170	160			6.49193	8.22521	7.22139	3.94958	8.18033	5.53575	9.28513	9.25194	7.30762	8.21382	8.09475	6.65843	9.15284	8.23186	4.17589	4.26395	1.21986
210	1	1	1	3.5	0.390625	8	0	13	161	4.30622	4	0.320513	0	1	4	0	0	380	50	890	660	390	570	100	110	1050	200	230	730			5.69967	5.26101	7.29298	0.612	8.53878	4.85247	9.57966	9.63571	7.38094	5.1068	7.17128	5.56325	10.0368	4.18485	8.86481	4.82225	1.05085
211	1	1	1	3.5	0.30303	5	0	15	154.5	1.42857	5	0	0	1	4.5	0	1	500	130	380	650	620	1070	90	50	530	170	240	200			5.84427	5.34879	4.23725	7.76483	8.81679	5.05176	9.47739	9.45097	4.496	8.44348	5.10958	5.87966	7.11312	4.99766	7.88408	7.95263	1.13535
212	1	1	1	4.5	0	9	0	15	96	2.27273	5	0	0	1	1	0	0	690	40	730	690	490	810	70	130	1600	60	70	1240			8.01027	8.07812	7.85033	7.35759	6.28827	5.15804	8.85357	7.36167	7.31984	5.21688	5.51558	2.26038	5.59071	8.68358	7.5783	7.68624	1.83802
213	1	1	1	6	0.655738	4	1.48368	12	119.5	1.5625	4	0	0	1	4	0.69	0	490	60	60	310	180	940	100	340	460	230	140	210			6.95324	4.94832	4.37735	4.00623	8.47565	5.10205	9.48864	9.3632	3.774	8.09046	6.90743	4.37112	7.25467	8.69971	3.69728	4.7804	1.17337
214	1	1	1	3	0	6	0.273973	14	72	6.0241	5	0	0	1	4	0	0	420	10	240	450	780	370	40	50	1380	120	90	580			6.64265	8.71964	8.26655	6.7656	8.17015	6.0539	9.36183	9.01617	4.65079	4.43396	7.7859	4.7753	5.62126	5.43231	6.09134	5.01924	1.31295
215	1	1	1	4	0	8	2.07254	14	24.5	2.07469	2	0.666667	0	1	1	0	0	340	10	1180	370	100	940	50	0	1050	20	30	710
216	1	1	1	3.5	0	3	0.353357						1	2	0		0	50	160	70	0	0	0	0	0	0
217	1	1	1	4	0	8	6.32184	9	83	2.91545			1	2	0		0	520	0	460	480	180	1110	0	0	0				34.2967	1.54667	6.58664	8.74621	4.72915	8.0598	6.8514	9.75026	8.93231	9.21928									1.23317
218	1	1	1	5	0	7	0	10	112.5	0.255754	1		0	2	0		0	510	160	700	340	340	750	0	330	1650	0	200	1590	27.9333	0.246667	6.98073	7.78013	7.79204	9.14681	7.85548	5.82045	8.7513	9.29889									1.20046
219	1	1	1	6	0.273973	5	0	12	51	0.542005	7	0	0	1	5	0.3	0	300	0	460	280	490	1550	40	10	1350	120	110	590
220	1	1	1	4	0.384615	4	1.34228	10	39	0	6	0	0	1	5	0	0	200	40	170	390	200	870	110	100	1180	140	120	560	31.1167	3.02	7.25467	5.27382	7.25002	8.20984	8.20782	5.86979	8.30235	8.909	6.96851	8.19579	8.13974	6.97484	4.79335	8.74242	4.5962	7.72094	1.35314
221	1	1	1	6.5	0.288184	10	1.34831	11	47.5	15.4008			1	2	0		0	450	0	680	130	160	660	0	0	0						10.0418	8.17586	7.77261	8.75488	8.37127	6.32152	9.78317	9.72043									1.00974
222	1	1	1	4.5	0	9	0.229358	5	41	1.50215	7	0	0	1	10	0	0	410	20	1150	130	420	430	50	80	1710	160	350	0
223	1	1	1	4	0.581395	9	0.22779	16	62	0.740741	10	0	0	1	8	0	0	580	70	710	530	640	580	130	200	1250	110	180	910
224	1	1	1	3	0	4	0.84507	8	31	3.5443	4	0	0	1	1	0	0	220	20	240	210	180	590	30	30	850	30	10	280
225	1	1	1	4.5	0.299401	7	1.31579	15	109	6.66667	3	0	0	1	5	0	1	330	40	520	500	280	1130	0	110	750	0	160	290			6.56831	4.79932	7.3032	8.25475	7.62941	6.09281	9.63386	9.54079	7.5785	4.86196	8.04157	6.71763					1.09508
226	1	1	1	3.5	6.48649	3	10.566						1	2	0		0	130	10	100	0	0	0	0	0	0
227	1	1	1	3	1.6129	4	2.22772	9	15.5	2.05279			1	2	0		0	90	10	50	460	470	230	0	0	0				30.67	-0.756667	6.33002	8.51086	4.8079	3.46578	8.2231	6.08095	8.26349	8.00469									1.65388
228	1	1	1	6	0	6	0.687285	9	88.5	3.75	6	0.331126	0	1	4	0.89	0	560	130	300	500	760	530	120	360	1020	240	240	370
229	1	1	1	4	0.904977	8	4.41989	15	90	3.20988			1	2	0		0	470	80	800	600	510	1180	0	0	0				29.2667	-1.88667	7.33409	5.2966	4.82426	6.44919
230	1	1	1	3	0	4	2.12766	12	33.5	1.41643	3	0	0	2	0		1	310	40	520	580	100	740	0	70	700	0	90	210	30.9033	-1.27667	6.66098	5.75686	6.26826	9.29991	9.06017	5.97039	9.04378	9.16315	6.46037	8.32296	7.22753	6.37468					1.25573
231	1	1	1	4	3.0303	6	5.43933	7	28	11.5854	5	0	0	1	2.5	0	1	380	60	380	140	100	210	160	0	720	50	30	530			7.37788	8.30303	8.12645	0.612	8.94917	5.98937	9.36183	9.45608					8.13451	9.00149	5.03697	6.66353	1.1331
232	1	1	1	6	2.55591								1	2	0		0				0	0	0	0	0	0
233	1	1	1	4.5	1.18577	6	8.69565	13	62	3.9039	2	0	0	1	2	0	0	210	50	210	550	440	1250	10	30	490	110	50	410
234	1	1	1	5	1.82927	9	4.42177	13		0.852273			1	2	0		1	310	50	810	0	420	1760	0	0	0				27.5767	4.02333	8.16506	4.78034	9.32501	8.56197	7.47259	5.92199	8.96401	9.15804									1.25776
235	1	1	1	5	0.903614	9	8.95062	11	90	2.91971	3	0	0	1	7	0	1	490	150	570	570	620	1170	50	10	1750	240	260	640	32.53	1.16	6.84428	8.15309	9.04583	9.08762	9.3952	8.73578	9.64	9.29787	7.20782	4.93029	4.84062	0.612	6.77096	8.72629	7.77874	7.64746	1.20089
236	1	1	1	3	0	6	0.606061	7	35	0.8	4	0	0	1	3	0	0	450	20	390	280	150	210	10	0	750	70	100	310
237	1	1	1	5	0.396825	8	1.64609						1	2	0		1	320	60	300	0	0	0	0	0	0
238	1	1	1	5	0.26178	8	1.73697	9	41.5	16.1202	2	0	0	1	7	0	0	300	120	310	240	300	600	60	250	910	190	240	170			9.70376	5.04037	3.25089	4.04858	8.69866	6.00123	9.57352	9.73676	7.47157	8.48049	5.35605	4.36397	5.61311	5.72934	5.70477	4.63853	1.00162
239	1	1	1	3	1.22951	3	7.21393	14	135.5	10.3226	3	0.4	0	1	8	0.45	0	290	0	210	580	600	520	30	400	450	260	280	180	21.9833	-10.8133	6.88297	5.31083	4.45201	7.73421					4.70476	8.45108	5.85817	5.56938	7.33511	5.75591	4.28429	4.30477
240	1	1	1	4	1.22951	7	4.26829	8	77	2.50696			1	2	0		0	360	60	960	210	180	1370	0	0	0
241	1	1	2	4	0	8	1.40056	5	99.5	29.3515			1	2	0		0	430	60	410	220	970	470	0	0	0
242	1	1	2	4.5	0	10.5	1.69492	12	64	4.97382			1	2	0		0	450	210	780	0	1730	910	0	0	0
243	1	1	2	4.5	0	11	0.377358	13	132	9.2437			1	2	0		0	560	160	1020	650	960	740	0	0	0
244	1	1	2	4	0.444444	10	3.38164	11	50	6.42202	4	1.99336	0	1	3	0.3	0	480	20	930	310	260	1180	60	30	1260	110	60	540			6.62635	8.71585	8.3228	8.39356	8.01943	5.87549	7.78386	7.62704	6.13042	2.1165	7.89737	6.637	5.55405	5.16991	6.8205	5.43057	1.76436
245	1	1	2	3	0.840336	8	2.90323	10	40.5	32.1716			1	2	0		0	230	0	410	330	370	800	0	0	0
246	1	1	2	4	0.324675	12	0.561798	7	139	2.19298			1	2	0		0	540	330	1240	350	1230	730	0	0	0
247	1	1	2	4	0.31348	8	0.96463	14	62.5	2.7451	4	0	0	2	0		0	190	10	440	300	590	1440	0	450	1620	0	470	1050	21.86	-10.4267	5.43694	8.15878	5.01447	3.91692	9.42779	6.33291	9.8885	9.9266	7.18644	5.43325	7.24287	5.32034					0.901885
248	1	1	2	5	0	13	1.50754	10	85.5	18.9655			1	2	0		0	440	220	1380	250	450	780	0	0	0
249	1	1	2	4	0	10	0.26455	11	46.5	8.57143	3	2.77078	0	1	1	0.31	0	460	30	570	450	270	1210	40	40	1260	30	140	660
250	1	1	2	3	0.268097	13	1.41509	11	35.5	6.90789			1	2	0		0	410	180	800	240	340	1460	0	0	0
251	1	1	2	5	0	8	0.550964	8	79	9.33735			1	2	0		0	490	30	380	780	350	960	0	0	0
252	1	1	2	3.5	0.344828	12	0.285714	12	74	16.8116			1	2	0		0	640	90	620	530	150	960	0	0	0
253	1	1	2	6	0	8	1.0395		80				1	2	0		0	540	80	360	0	0	0	0	0	0
254	1	1	2	3.5	0	7	0.895522	10	87.5	5.71429			1	2	0		0	470	60	1120	180	290	660	0	0	0
255	1	1	2	4	0	8	0	15	93	1.25392	6	0	0	1	5	0	1	400	50	870	310	360	1680	150	80	1760	210	280	1080			5.25466	5.40953	7.30218	0.612					3.89315	8.16258	5.48797	5.09681	6.31882	2.1165	6.39712	6.84827
256	1	1	2	5	0	10	0.673401	11	141.5	1.63934	6	0	0	1	6		0	730	200	820	500	250	1380	100	200	1230	330	30	990	33.6533	0.933333	8.03267	4.9597	4.16208	5.24072	7.25059	6.01404	6.45541	8.03633	7.19255	8.45677	8.04975	0.612	4.89722	8.8563	7.77977	3.86486	1.64428
257	1	1	2	4	0	5	1.1236	13	126	7.40741			1	2	0		0	310	120	470	570	460	1070	0	0	0
258	1	1	2	4.5	0	12	0.28169	12	85.5	7.48792			1	2	0		1	440	110	750	620	230	630	0	0	0
259	1	1	2	4	0	9	2.96736	9	38.5	12.1429			1	2	0		1	620	60	170	330	450	1060	0	0	0
260	1	1	2	3	0	9.5	0	12	99.5	6.21469			1	2	0		0	600	40	1230	530	410	820	0	0	0
261	1	1	2	4	0	13	0.613497	12	104.5	22.0408			1	2	0		0	440	20	110	300	570	320	0	0	0
262	1	1	2	3	0.505051	8	0	13	198	5.54273			1	2	0		0	530	20	100	280	620	430	0	0	0
263	1	1	2	3	0	13	0	16	212.5	10.1351			1	2	0		0	950	30	185	590	860	620	0	0	0
264	1	1	2	3	0	8	1.78571	16		3.62538	2	4.60829	0	1	1	4.09	0	430	80	650	590	860	620	0	0	540	10	10	330			6.3066	8.70351	7.09253	5.03761	3.83918	5.96564	8.12849	7.9955					4.66606	5.40763	6.42575	6.38795	1.65665
265	1	1	2	4	0	9	0.993377	13	164	7.31707			1	2	0		0	630	90	340	560	570	620	0	0	0
266	1	1	2	4	1.32159	6.5	9.18033	5		6.04915			1	2	0		0	260	50	360	180	20	40	0	0	0
267	1	1	2	4	1.02302	4.5		7	7	4.41176			1	2	0		0	230	110	110	320	90	290	0	0	0
268	1	1	2	4	0.917431	4	3.11526						1	2	0		0	110	10	110	0	0	0	0	0	0
269	1	1	2	5	0	8	2.38095	6	67.5	13.141			1	2	0		0	360	30	750	380	410	640	0	0	0
270	1	1	2	5		10	1.65289	7	72	8.98618			1	2	0		1	580	80	500	520	480	870	0	0	0
271	1	1	2	5		8	1.84049	13	104.5	9.33333	1	0	0	1	5	0	1	200	50	400	330	540	450	0	230	710	0	230	430
272	1	1	2	5	0.348432	4	2.14067	6	9	8.02005			1	2	0		1	390	110	215	390	90	870	0	0	0
273	1	1	2	3	0	9	0.859599	12	119.5	10.0334			1	2	0		0	280	190	780	440	910	700	0	0	0
274	1	1	2	3	0.361011	8	1.29534	16	58	8.48485	3	5.77367	0	1	1	1.38	0	240	0	760	510	140	1080	60	30	1270	50	80	770			6.4288	8.70351	8.83004	6.2175					6.51128	2.1165	8.00782	6.43184	9.15182	5.64109	8.85459	7.67603
275	1	1	2	5	0.420168	12.5	6.81818						1	2	0		0	260	100	1500	0	0	0	0	0	0
276	1	1	2	4	0	11	1.16279	13	150	8.01527	5		0	2	0		0	510	130	1150	450	500	1700	0	30	560
277	1	1	2	5	0	8	3.23887	11	25	8.52459			1	2	0		1	330	120	990	400	320	1610	0	0	0
278	1	1	2	3	0	3	1.0101						1	2	0		1	90	20	220	0	0	0	0	0	0
279	1	1	2	3	1.40351	11	1.38889	12	95	13.9098			1	2	0		0	560	330	810	390	380	1380	0	0	0
280	1	1	2	5	0.425532	7	1.38889	11	93.5	8.23045			1	2	0		0	450	140	540	600	590	1280	0	0	0
281	1	2	1	3.5	0.613497	4	0.961538	7	17.5	0.729927	7	0	0	1	2	0	1	100	110	150	250	130	850	10	20	1005	50	20	340
282	1	2	1	3.5	0.666667	9	0	13	113.5	2.4911	7	0	0	1	7	0	1	310	70	660	590	400	700	100	40	1260	400	220	980			7.44204	7.336	8.34735	4.37724					5.73837	8.29639	8.14588	7.00852	8.84938	5.80052	8.73289	7.52702
283	1	2	1	3	0	9.5	2	8	17.5	1.26904	4	0	0	2	0		0	475	70	50	270	150	130	20	0	690	0	0	0
284	1	2	1	3	0	11	2.62172	9	61	10.5882	4	0	0	1	3	0	0	540	130	720	380	490	700	140	200	680	20	160	510			7.12636	8.13601	7.71841	8.69976	8.41149	5.05935	9.24218	8.68037	6.65588	8.70446	5.63217	4.65282	7.74958	5.32365	7.77261	5.8766	1.43514
285	1	2	1	3.5	0	8		10	51	7.55287	11	0	0	1	3	0	0	550	0	695	270	470	840	50	180	1100	150	150	670
286	1	2	1	3.5	0	10	0	11	132	0			1	2	0		0	390	100	1200	270	1050	1140	0	0	0				34.11	2.54	5.47564	8.20244	6.62722	10.3083	7.67218	5.39909	7.44433	8.63648									1.45035
287	1	2	1	3.5	0	8	0.806452	8	100	2.36967	8	0	0	1	9	0.21	0	420	120	220	390	810	1180	130	240	1190	290	320	840
288	1	2	1	4.5	0	8.5	0.327869	13	130.5	1.96078	12	0	0	1	8	0	0	380	80	370	390	520	820	20	50	1230	330	220	660
289	1	2	1	3	0.900901	13	0.766284	12	147				1	2	0		0	460	180	350	250	570	480	0	0	0
290	1	2	1	7	0	7	0.790514	14	64.5	4.77327			1	2	0		0	470	130	1030	600	350	1150	0	0	0
291	1	2	1	3.5	0	3	2.10843	3		17.3729			1	2	0		0	80	50	40	150	60	350	0	0	0
292	1	2	1	4	0	8	0	9	115	1.79372	8	0	0	1	3	0	0	370	110	1100	0	850	1020	120	490	1380	270	450	710
293	1	2	1	4.5	0	10.5	0.486618	13	144	4.41176	7	0	0	1	5	0.35	1	250	110	340	0	940	880	10	180	1770	120	320	1230			6.70069	2.1165	7.53228	7.6791	5.14875	5.35354	6.62824	8.21086	4.88195	8.12367	6.85118	6.36346					1.59033
294	1	2	1	4	0.403226	6	0.655738	6	39	3.10734			1	2	0		0	195	25	360	230	180	740	0	0	0
295	1	2	1	4.5	0	6	0.576369	1	22.5	1.22699			1	2	0		0	350	0	670	0	0	0	0	0	0
296	1	2	1	4.5	0	6.5	1.66667	7	34	1.18577	6	0	0	1	5	0	0	430	40	630	300	80	1160	10	0	1150	160	270	920
297	1	2	1	3	0	10.5	0	15	165.5	0.819672	6	0	0	1	8	0	0	380	100	890	560	475	855	90	270	1650	270	180	1420
298	1	2	1	4	0	10.5	0.744417	8	123.5	1.50376			1	2	0		0	380	200	570	0	1075	1475	0	0	0
299	1	2	1	4	0	9	0	14		4.35967			1	2	0		0	390	80	910	440	210	1000	0	0	0
300	1	2	1	6	0.763359	13	2.07612	8	70.5	3.64078			1	2	0		0	555	170	200	230	720	400	0	0	0
301	1	2	1	3	0	3	2.25564	11		7.5188			1	2	0		0	150	80	380	240	210	1930	0	0	0						7.23634	8.10469	4.34565	9.30094
302	1	2	1	5	1.35135	7	2.00573	12	22	4.02299			1	2	0		1	410	150	780	420	190	1970	0	0	0
303	1	2	1	4	4.87805	11.5	2.77078	14	89	14.4847			1	2	0		0	370	80	620	570	560	1050	0	0	0						7.96342	5.35639	5.04413	8.02918	7.87381	5.23112	9.28002	9.56018									1.08619
304	1	2	1	4	1.2605	9	0.983607	10	93	9.56284	2	0	0	2	0		0	640	140	360	370	450	330	30	80	340	0	0	0	31.5133	0.993333	8.28624	5.14096	3.96113	5.20908	7.59682	5.64204	8.53449	9.72145	6.20273	2.1165	8.25019	7.15651					1.00923
305	1	2	1	6	0	10	0.655738	12	119	2.42915	5	0	0	2	0		0	430	40	1170	600	980	1140	140	320	1330	0	0	0
306	1	2	1	3	3.92857	11		10	133	5.36913			1	2	0		0	450	180	200	340	460	700	0	0	0
307	1	2	1	3	0	8	0.314465	7	75.5	0.377358	5	0	0	2	0		0	370	30	530	470	80	520	10	0	1420	0	0	0
308	1	2	1	3	0	8	0	10	56.5	4.09357	4	0	0	2	0		0	490	50	920	480	270	720	50	0	990	0	0	0	30.97	1.61	7.32493	5.31653	7.79817	3.65052	8.34632	5.1998	8.58051	8.40989	5.91148	4.82969	9.31683	7.27389					1.52647
309	1	2	1	4	0	8.5	0.493827	14	41	1.04167	9	0	0	1	5	0	1	450	100	540	570	260	500	20	40	1430	230	160	620	28.5733	4.14667	6.40843	4.86386	7.7634	5.00903					5.01229	8.10089	5.79579	4.27619	5.11922	5.3208	4.13703	7.72196
310	1	2	1	4	0	4.5	0	13	116	4.25532	3	0	0	1	6	0.63	0	210	75	430	610	480	780	100	0	515	200	150	560	32.4067	-1.1	6.94611	4.84203	4.80176	3.48211					7.8341	8.5213	7.32059	4.94983	4.82594	5.35259	7.31445	5.10702
311	1	2	1	5.5	0	5.5	1.46341	9	53	5.04202	3	0.930233	0	1	1	0.32	0	300	20	770	200	120	620	60	20	580	60	70	350			7.72921	2.1165	4.03169	4.09145	8.22819	8.99485	9.47944	8.99371	7.63043	2.1165	8.99469	6.99423	6.88094	8.68833	8.46291	8.86715	1.32147
312	1	2	1	5	0	9	0.680272	12	29	4.00943	7	0	0	1	3	0	0	310	100	470	400	220	690	40	10	1460	220	150	540			6.37279	5.35544	3.89056	4.73447					6.99805	8.64467	8.09372	6.33896	6.4288	4.99577	7.81863	7.84853
313	1	2	1	6	0	10	0.904977	10	137.5	4.1958			1	2	0		0	450			230	450	1410	0	0	0				32.78	1.07	6.65385	8.13506	7.86056	7.49538
314	1	2	1	5	0.37037	6	0.421053	16	118.5	5.02793	8	0	0	2	0		1	450	100	190	530	480	950	0	70	830	0	0	0
315	1	2	1	4	2.96296	11	2.38727	7	89	1.75439	4	0	0	1	6	0.32	0	640	190	220	300	680	90	120	320	780	200	270	350
316	1	2	1	4	1.67785	5	3.5461	12	34	5.78231	6	0	0	1	9	0	0	350	10	250	220	380	380	100	10	940	330	240	340			2.58663	8.24989	6.42678	6.57269	0.5245	2.1165	6.37667	0.612	7.32697	8.30303	7.82374	6.00418	4.73633	8.24609	7.78488	5.84292	2.93206
317	1	2	1	3.5		10	3.61446	5	43	0.813008			1	2	0		0	380	0	600	240	200	700	0	0	0
318	1	2	1	3	1.22699	8	2.52708	12	40.5	1.19522	4	0	0	1	7	0.27	0	350	90	520	190	240	1020	50	10	1580	190	160	880
319	1	2	1	4	1.27877	7	6.17284	10		2.84238			1	2	0		0	460	5	40	300	120	830	0	0	0
320	1	2	1	4.5	2.46914	8.5	0.722892	12	51	0.983607	4	0	0	2	0		0	270	100	420	540	200	1365	0	70	1120	0	0	0	29.6433	8.12333	6.82798	8.4767	4.46939	4.71508					6.93796	4.07808	8.12236	7.14631
321	1	2	2	4	3.87097	11	1.03627	9	11	7.21649			1	2	0		0	570	60	720	340	90	1370	0	0	0
322	1	2	2	4	5.88235	7	6.01852	15	99.5	8.68056			1	2	0		0	380	270	730	540	570	1610	0	0	0
323	1	2	2	4		9.5	1.42045	11	11	8.68263			1	2	0		0	270	40	1040	470	370	1410	0	0	0
324	1	2	2	3	0.763359	4	7.2327	13		5.96591			1	2	0		0	400	145	280	550	180	1500	0	0	0
325	1	2	2	3.5	0	2		15		5.41311			1	2	0		1	120			420	160	1420	0	0	0
326	1	2	2	4.5	0	8	0.34965	15	134.5	9.14894			1	2	0		0	420	220	890	510	1010	910	0	0	0
327	1	2	2	4	0	6	0.958466						1	2	0		0	250	80	350	0	0	0	0	0	0
328	1	2	2	5.5	0.367647	12	0.324675	16	146	7.39437			1	2	0		0	390	240	1280	510	840	960	0	0	0
329	1	2	2	4	0	5	0.3125	13	88.5	5.96026			1	2	0		1	320	100	290	400	880	940	0	0	0
330	1	2	2	6	0.934579	10	0		56.5				1	2	0		0	280	160	570	0	0	0	0	0	0
331	1	2	2	4	0	15	0.531915	8	150	27.7143			1	2	0		0	510	210	1350	360	440	1340	0	0	0
332	1	2	2	3	1.28535	7	1.90736	17	134.5	8.33333			1	2	0		0	420	60	400	920	320	1140	0	0	0
333	1	2	2	3	0.310559	8	2.43902	16	186.5	27.2487			1	2	0		0	380	90	550	810	770	580	0	0	0
334	1	2	2	3	4.91803	7	1.43678	9	91.5	14.9306			1	2	0		0	330	0	130	520	430	900	0	0	0
335	1	2	2	3	0.310559	9	1.96078	10	70	14.3312			1	2	0		0	360	0	390	500	160	750	0	0	0
336	1	2	2	5		7	2.80899	15	103.5	6.65025			1	2	0		1	340	60	790	680	470	860	0	0	0
337	1	2	2	4.5	0.497512	11.5	2.96053	14	122.5	20.8333			1	2	0		0	515	140	430	435	705	1105	0	0	0
338	1	2	2	3	1.0989	8	0.346021	12	135.5	16.9096			1	2	0		0	480	160	650	490	710	270	0	0	0
339	1	2	2	5	0	6	0.408163	12	95.5	19.544			1	2	0		0	480	130	800	620	420	1380	0	0	0
340	1	2	2	3.5	0	4	0.625	16	120.5	3.47395	7	0.970874	0	1	6	0.31	0	160	110	260	530	560	1300	170	40	1390	320	180	750							8.08461	8.86199	9.6042	9.86843	5.72717	5.14001	6.86448	9.96641	6.38195	5.54998	4.29247	5.04782	0.933581
341	1	2	2	5	1.75439	6.5	2.5641	10	53	9.87342			1	2	0		0	430	30	650	420	220	950	0	0	0
342	1	2	2	3.5	2.76817	6	2.91262	16	87.5	5.2356			1	2	0		1	30	100	850	480	630	890	0	0	0
343	1	2	2	4	2.83688	7	1	15	148.5	19.1011			1	2	0		0	595	110	170	400	660	410	0	0	0
344	1	2	2	4	0	10	0.363636	13	154	13.5556			1	2	0		0	440	160	380	270	1320	500	0	0	0
345	1	2	2	3	5.74324	11	2.01613	15	79	7.72532			1	2	0		0	430	260	850	520	620	1230	0	0	0
346	1	2	2	4	0	9	1.47929	10	83.5	17.2881			1	2	0		0	480	0	660	460	490	880	0	0	0
347	1	2	2	5	3.11284	9	1.31234	7	20.5	23.8606			1	2	0		0	340	0	710	390	240	650	0	0	0
348	1	2	2	4	1.2	7	1.25						1	2	0		1	0	230	610	0	0	0	0	0	0
349	1	2	2	4	5.22648	11	0.343643	11	88	2.08877	3	0	0	2	0		1	440	260	720	0	960	1260	0	1090	870	0	0	0	27.67	-12.33	6.24244	8.53079	8.07327	7.12283	7.39316	5.27382	8.07532	8.68445	7.51739	2.1165	5.28753	8.03531					1.43372
350	1	2	2	5	0.353357	11	0.931677		124				1	2	0		0	550	71	1	0	0	0	0	0	0
351	1	2	2	3	0.373134	7	1	7	35.5	13.0982			1	2	0		0	460	190	570	430	190	410	0	0	0
352	1	2	2	3	3.47222	16	0.857143		138				1	2	0		0	690	280	840	0	0	0	0	0	0
353	1	2	2	4	0	12	2.09974	10	110.5	9.45559			1	2	0		0	540	50	640	470	300	520	0	0	0				26.01	5.89333	7.8952	4.8183	6.31122	0.612	7.25874	5.32127	8.27985	8.85082									1.37447
354	1	2	2	4.5	2.33333	8.5	3.03867	10	73.5	17.5			1	2	0		0	440	20	500	360	220	910	0	0	0
355	1	2	2	3.5	0.78125	8	1.76991	14	109	22.7414			1	2	0		0	570	20	620	340	400	500	0	0	0
356	1	2	2	4	1.36364	10.5	0.673401	8	131.5	12.3839			1	2	0		1	640	100	610	380	440	510	0	0	0
357	1	2	2	5.5	1.11111	12.5	0.75	10	57.5	5.73477			1	2	0		0	530	30	690	340	210	1030	0	0	0
358	1	2	2	4	1.49701	6.5	1.22951	11	12	4.98534			1	2	0		0	510	30	580	330	90	1370	0	0	0
359	1	2	2	3	4.22535	12	0.882353	14	142.5	8.57843			1	2	0		0	760	90	400	330	830	340	0	0	0
360	1	2	2	3	1.68539	7.5	0.615385	9	110.5	12.6712			1	2	0		0	410	10	790	390	260	580	0	0	0
361	1	3	2	4	0	15	7.37179	2		1.74216			1	2	0		0	720	220	780	60	10	60	0	0	0
362	1	3	2	3.5	0	10	1.02041	1		16.0584			1	2	0		0	790	110	870	10	0	180	0	0	0
363	1	3	2	4	0.840336	10	1.96629	1		9.79381			1	2	0		0	630	400	1160	80	60	280	0	0	0
364	1	3	2	3.5	1.20968	6.5	0.657895	13	78				1	2	0		0	280	90	250	450	450	130	0	0	0
365	1	3	2	4.5		5	8.2153						1	2	0		1	290	90	650	0	0	0	0	0	0
366	1	3	2	4.5	1.36986	10	3.48837	1		4.45545			1	2	0		0	670	80	560	40	0	0	0	0	0
367	1	3	2	3	1.5873	6	0	0.5		7.22892			1	2	0		0	700	200	780	30	10	30	0	0	0
368	1	3	2	4.5		9	3.83275						1	2	0		0	585	120	770	0	0	0	0	0	0
369	1	3	2	6		16	2.7439						1	2	0		0	775	170	520	0	0	0	0	0	0
370	1	3	2	3		9.5	1.79949	1		9.91501			1	2	0		0	510	310	650	0	0	50	0	0	0
371	1	3	2	5		6.5	4.92611	4		2.12766	1	11.4379	0	2	0		0	330	250	940	270	110	110	20	70	600	0	140	50
372	1	3	2	3	0	5.5	0.680272						1	2	0		0	540	170	670	0	0	0	0	0	0
373	1	3	2	3		9	0.810811	1		8.47458			1	2	0		0	550	160	920	30	10	20	0	0	0
374	1	3	2	3		9	0.903614	2		3.73134	2	3.37838	0	2	0		0	590	180	520	130	80	60	0	20	770	0	0	460
375	1	3	2	4	0.440529	10.5	4.28212	1		7.69231			1	2	0		0	770	220	1080	60	10	50	0	0	0
376	1	3	2	4	1.08108	10	1.99005	2		10.6849	5	7.59162	0	1	1	2.39	0	510	490	700	140	60	50	0	30	590	10	70	540			6.46444	9.048	7.97407	6.86358	8.06424	5.3393	8.72675	8.97024	4.71494	8.72534	7.7992	8.07716	4.90333	5.42946	6.17111	6.8003	1.33032
377	1	3	2	3	1.04712	3	1.40845						1	2	0		0	240	10	0	0	0	0	0	0	0
378	1	3	2	3	4.78873	10	3.93701	3		2.6087			1	2	0		0	590	140	530	120	70	10	0	0	0
379	1	3	2	3.5	0.540541								1	2	0		0	0	0	0	0	0	0	0	0	0
380	1	3	2	4.5	1.21212	8	3.50404	4		13.4545			1	2	0		0	510	220	490	100	120	80	0	0	0
381	1	3	2	6	0.851064	10	7.98005						1	2	0		0	610	370	630	0	0	0	0	0	0
382	1	3	2	3.5		9	2.38806	1		12.766			1	2	0		0	510	130	1100	50	10	50	0	0	0
383	1	3	2	6.5	0	4	3.84615						1	2	0		0	0	560	1320	0	0	0	0	0	0
384	1	3	2	4	1.0929	3.5	0						1	2	0		0	0	240	640	20	0	140	0	0	0
385	1	3	2	3	1.65017			3					1	2	0		0				50	0	90	0	0	0
387	1	3	2	3	0.769231	8	1.43266	3			0.5	5.11182	0	2	0		1	490	80	500	50	0	90	0	0	380	0	0	0
388	1	3	2	5	0.647249	9	0.58651	1		6.18182			1	2	0		1	640	60	1050	0	0	40	0	0	0
389	1	3	2	4	0.497512	8	3.61111	1		5			1	2	0		0	560	120	920	50	0	290	0	0	0
390	1	3	2	5	0			1		6.36042			1	2	0		0				40	10	70	0	0	0
391	1	3	2	5.5	0.346021	7	7.79221	1.5		6.34146			1	2	0		0	340	90	710	70	20	240	0	0	0
392	1	3	2	7	0	10	1.86335	5		7.59804	2	15.3094	0	2	0		0	810	270	1550	240	60	470	10	10	850	0	0	420
393	1	3	2	5	0.389105	7	3.125	3		5.07246	6	0.506329	0	1	5		1	710	350	1160	230	40	270	60	10	850	0	0	420
